# Supplementary material for: Genome-wide association and systems genetic analyses of residual feed intake, daily feed consumption, backfat and weight gain in pigs
Source: BMC Genet. 2014 Feb 17;15:27. doi: 10.1186/1471-2156-15-27 (PMC3929553; doi:10.1186/1471-2156-15-27)
Supplement: Additional file 1 — Suggestive SNPs associated with RFI and its component traits, respectively. [file 1471-2156-15-27-S1.xlsx]

## Sheet: SNPs associated with RFI1 
SNP	Chromosome	Position	pvalue	Minor allele frequency	Nearby genes (genes in 0.5Mb from SNP positions) (in official gene symbols )
ALGA0002043	0	0	4.71494e-06	0.4581
ALGA0002055	0	0	4.66787e-06	0.4581
ALGA0118098	0	0	1.28377e-05	0.1111
ASGA0044239	0	0	2.17454e-05	0.4834
ASGA0079479	0	0	7.06387e-06	0.3473
H3GA0001239	0	0	3.61039e-06	0.4599
H3GA0001815	0	0	5.42878e-06	0.1316
H3GA0056329	0	0	3.23566e-05	0.09188
MARC0013869	0	0	5.13448e-07	0.4736
MARC0061107	0	0	3.67193e-06	0.4566
ALGA0001790	1	27572962	1.86657e-06	0.3515
ALGA0001836	1	28819822	5.84726e-06	0.386	ECT2L,LOC100154647,REPS1,HEBP2,NHSL1,TXLNB,HECA,CCDC28A,LOC100525723,LOC100621503,LOC100621590
ASGA0001701	1	28879715	9.06777e-06	0.3843	ECT2L,LOC100154647,REPS1,HEBP2,NHSL1,TXLNB,HECA,CCDC28A,LOC100525723,LOC100621503,LOC100621590
ASGA0001735	1	29253165	1.26068e-05	0.4381	ECT2L,LOC100154647,HEBP2,NHSL1,CCDC28A,LOC100621503,LOC100621590,LOC100737309,LOC100737354
ASGA0001746	1	29539072	2.56288e-05	0.4436	LOC100154647,HEBP2,NHSL1,LOC100621503,LOC100621590,LOC100621792,TNFAIP3,LOC100737309,LOC100737354
ASGA0001755	1	29634941	2.42963e-05	0.4438	LOC100154647,HEBP2,LOC100621503,LOC100621590,LOC100621792,TNFAIP3,LOC100737309,LOC100737354
MARC0112693	1	30734120	1.52495e-06	0.4407	LOC100152228,IFNGR1,LOC100513324,LOC100514082,LOC100622457,LOC100622769,LOC100737566
H3GA0001223	1	30769583	1.41346e-06	0.4394	LOC100152228,IFNGR1,LOC100513324,LOC100514082,LOC100622457,LOC100622769,LOC100737566
ASGA0001838	1	30781169	1.08415e-05	0.4624	LOC100152228,IFNGR1,LOC100513324,LOC100514082,LOC100622457,LOC100622769,LOC100737566
ASGA0082396	1	30941797	3.73116e-07	0.4483	LOC100037969,LOC100152228,LOC100513324,LOC100514082,LOC100622457,LOC100622769,LOC100622870,LOC100737566
ALGA0106992	1	30962276	3.127e-07	0.4482	LOC100037969,LOC100152228,LOC100513324,LOC100514082,LOC100622457,LOC100622769,LOC100622870,LOC100737566
ASGA0094502	1	30978281	3.73206e-07	0.4486	LOC100037969,LOC100152228,FAM54A,LOC100513324,LOC100514082,LOC100622457,LOC100622769,LOC100622870,LOC100737566
ALGA0107451	1	31008523	3.07299e-07	0.4504	LOC100037969,LOC100152228,FAM54A,BCLAF1,LOC100514082,LOC100622457,LOC100622769,LOC100622870,LOC100737566
ASGA0001842	1	31031943	4.36359e-05	0.4307	LOC100037969,LOC100152228,FAM54A,BCLAF1,LOC100514082,LOC100622457,LOC100622769,LOC100622870,LOC100737566
ASGA0085617	1	31197743	8.35208e-06	0.4558	LOC100037969,LOC100152228,FAM54A,BCLAF1,LOC100514082,LOC100622769,LOC100622870,LOC100623326
MARC0034351	1	31199004	1.04378e-05	0.457	LOC100037969,LOC100152228,FAM54A,BCLAF1,LOC100514082,LOC100622769,LOC100622870,LOC100623326
H3GA0001228	1	31202546	1.89309e-07	0.4434	LOC100037969,LOC100152228,FAM54A,BCLAF1,LOC100514082,LOC100622769,LOC100622870,LOC100623326
ALGA0002013	1	31255364	7.76982e-06	0.4573	LOC100037969,LOC100152228,FAM54A,BCLAF1,LOC100514082,LOC100622769,LOC100622870,LOC100623326
ALGA0002036	1	31382948	6.32071e-06	0.4562	LOC100037969,FAM54A,BCLAF1,LOC100514082,LOC100622769,LOC100622870,LOC100623326
ASGA0001858	1	31422428	5.77154e-06	0.457	LOC100037969,FAM54A,BCLAF1,LOC100514082,LOC100622769,LOC100622870,LOC100623326
H3GA0001233	1	31466142	5.05925e-06	0.4573	LOC100037969,FAM54A,BCLAF1,LOC100514082,LOC100622769,LOC100622870,LOC100623326
M1GA0000885	1	31522170	3.14403e-06	0.4561	LOC100037969,FAM54A,BCLAF1,LOC100514082,LOC100622870,LOC100623326
ALGA0002025	1	31545655	6.3668e-06	0.4562	LOC100037969,FAM54A,BCLAF1,LOC100514082,LOC100622870,LOC100623326
ALGA0002050	1	31685020	4.01331e-06	0.4574	LOC100037969,FAM54A,BCLAF1,LOC100514082,AHI1,LOC100622870,LOC100623326
H3GA0001242	1	31711533	4.80266e-06	0.4585	LOC100037969,FAM54A,BCLAF1,LOC100514082,AHI1,LOC100622870,LOC100623326
ALGA0002069	1	31748311	2.7678e-06	0.4569	LOC100037969,FAM54A,BCLAF1,AHI1,LOC100622870,LOC100623326
ALGA0002071	1	31769330	2.86699e-06	0.4627	LOC100037969,MYB,FAM54A,BCLAF1,AHI1,LOC100622870,LOC100623326
H3GA0001247	1	31819005	5.95935e-06	0.4581	LOC100037969,MYB,FAM54A,BCLAF1,AHI1,LOC100623326
ASGA0001879	1	31848478	5.99265e-06	0.4581	LOC100037969,MYB,FAM54A,BCLAF1,AHI1,LOC100623326
ALGA0002083	1	31932239	3.3205e-06	0.4577	LOC100037969,LOC100152021,MYB,FAM54A,BCLAF1,AHI1,LOC100516474,LOC100623326
DRGA0000394	1	32050924	3.2244e-06	0.4585	LOC100152021,MYB,LOC100158211,AHI1,LOC100516474,LOC100623326
H3GA0001255	1	32166894	3.26068e-06	0.4572	LOC100152021,MYB,LOC100158211,AHI1,LOC100516474,LOC100738255,LOC100738286
ALGA0002105	1	32205169	2.60715e-06	0.4577	LOC100152021,MYB,LOC100158211,AHI1,LOC100516474,LOC100738255,LOC100738286
DRGA0000400	1	32278856	1.95981e-05	0.4516	LOC100152021,MYB,LOC100158211,AHI1,LOC100516474,LOC100738255,LOC100738286
ASGA0001909	1	32310471	3.63542e-05	0.4704	LOC100152021,MYB,LOC100158211,AHI1,LOC100516474,LOC100738255,LOC100738286
ASGA0001911	1	32337588	3.38248e-06	0.4577	LOC100152021,MYB,LOC100158211,AHI1,LOC100516474,LOC100738255,LOC100738286
ALGA0003540	1	60869380	5.43504e-07	0.1548	SYNCRIP,SNX14,LOC100157995,LOC100738332
ALGA0003581	1	62201413	4.1575e-05	0.2382	LOC100151959,C1H6orf162,LOC100156827,ZNF292,LOC100517621,LOC100517793,LOC100517983,LOC100518457,LOC100518638,LOC100518812,LOC100518998,LOC100519344,LOC100519524,CGA
ALGA0003611	1	62792127	9.67021e-06	0.4041	C1H6orf162,SPACA1,LOC100156827,ZNF292,LOC100517621,LOC100517793,LOC100517983,LOC100518457,LOC100519344,LOC100519524,LOC100519878,LOC100519991,CNR1,LOC100520526
ASGA0002987	1	62815369	1.07856e-05	0.4045	C1H6orf162,SPACA1,LOC100156827,ZNF292,LOC100517621,LOC100517793,LOC100517983,LOC100518457,LOC100519344,LOC100519524,LOC100519878,LOC100519991,CNR1,LOC100520526
ALGA0003650	1	63223585	2.04483e-05	0.1809	SPACA1,LOC100519524,LOC100519878,LOC100519991,CNR1,LOC100520526,LOC100520705,RNGTT,LOC100739087
ASGA0003051	1	64054552	3.1801e-05	0.2397	SRSF12,LOC100153533,GABRR1,LOC100156383,RRAGD,PM20D2,LOC100520705,RNGTT,LOC100522289,LOC100523036,LOC100524470,LOC100739281,LOC100739399,LOC100739554,LOC100739627,UBE2J1
ALGA0003690	1	64094344	4.03635e-07	0.2581	SRSF12,LOC100153533,GABRR1,LOC100156383,RRAGD,PM20D2,LOC100520705,RNGTT,LOC100522289,LOC100523036,LOC100524470,MDN1,LOC100627571,LOC100739281,LOC100739399,LOC100739554,LOC100739627,UBE2J1
DRGA0000958	1	64123371	5.74803e-06	0.1801	SRSF12,LOC100153533,GABRR1,LOC100156383,RRAGD,PM20D2,LOC100520705,RNGTT,LOC100522289,LOC100523036,LOC100524470,MDN1,LOC100627571,LOC100739281,LOC100739399,LOC100739554,LOC100739627,UBE2J1
ASGA0102072	1	64155545	2.15332e-06	0.2343	SRSF12,LOC100153533,GABRR1,LOC100156383,RRAGD,PM20D2,RNGTT,LOC100522289,LOC100523036,LOC100524470,MDN1,LOC100627571,LOC100739281,LOC100739399,LOC100739554,LOC100739627,UBE2J1
MARC0076100	1	64510121	3.76114e-06	0.132	GJA10,GABRR1,LOC100156383,RRAGD,LOC100522289,LOC100523036,LOC100523413,CASP8AP2,LOC100524470,MDN1,LOC100620522,LOC100627571,LOC100739554,LOC100739627,LOC100739733,UBE2J1
ASGA0083328	1	64533206	5.51533e-06	0.132	GJA10,LOC100156383,RRAGD,LOC100522289,LOC100523036,LOC100523413,CASP8AP2,LOC100524470,MDN1,LOC100620522,LOC100627571,LOC100739554,LOC100739627,LOC100739733,UBE2J1
H3GA0001822	1	64628578	1.86911e-06	0.2001	GJA10,RRAGD,LOC100523036,LOC100523413,CASP8AP2,LOC100524470,MDN1,LOC100620522,LOC100627571,LOC100739554,LOC100739627,LOC100739733,UBE2J1
ASGA0003070	1	64789194	1.37967e-05	0.1919	GJA10,LOC100523036,LOC100523413,CASP8AP2,LOC100524470,MDN1,LOC100620522,LOC100627571,LOC100739733
ALGA0066946	3	139956551	1.90134e-06	0.2371	LOC100514832,LOC100515022,LOC100517780,LOC100517970,GPS2,LOC100519213,LOC100519387,LOC100520270,LOC100520636,LOC100624395,LOC100625193,DVL2,ASGR1,LOC100625828,LOC100625908,DLG4,RNASEH1,LOC100739299,LOC100739460,LOC100739542
ASGA0018985	4	22095406	4.23325e-05	0.4078	LOC100157655,LOC100519234
DIAS0004644	4	22127515	3.54587e-05	0.4088	LOC100157655,LOC100519234
DRGA0004585	4	22191186	3.26067e-05	0.4082	LOC100157655,LOC100519234
ALGA0024036	4	23861877	1.61555e-05	0.1054	LOC100522801,LOC100738842
ASGA0104342	7	9731170	2.63927e-06	0.3174	PHACTR1,TBC1D7,LOC100621914,LOC100739137
ALGA0048438	8	89229128	2.04401e-05	0.1887	SMARCA5,GAB1,HHIP,LOC100525237,LOC100525413,LOC100525591,LOC100526232,LOC100624340,LOC100738293
DBWU0000655	8	89258302	1.96211e-05	0.1893	SMARCA5,GAB1,HHIP,LOC100525237,LOC100525413,LOC100525591,LOC100526232,LOC100624340,LOC100738293
ALGA0048452	8	89396415	2.52545e-05	0.189	SMARCA5,GAB1,HHIP,LOC100525237,LOC100525413,LOC100525591,LOC100526232,LOC100624340,LOC100624429
ALGA0102623	8	89807006	2.19896e-05	0.1887	SMARCA5,GAB1,LOC100526232,LOC100624340,LOC100624429,LOC100738651
ASGA0039203	8	90557819	3.08935e-05	0.1903	INPP4B,IL15
ALGA0054555	9	119085902	1.99331e-05	0.4823	NRCAM,LOC100521143,PNPLA8,LOC100521509,TXNDC3,STARD3NL,LOC100623759,LOC100623945,LOC100736654
MARC0111626	9	119097782	1.24549e-05	0.4838	NRCAM,LOC100521143,PNPLA8,LOC100521509,TXNDC3,STARD3NL,LOC100623759,LOC100623945,LOC100736654
ALGA0108526	9	119698428	2.66574e-05	0.4917	LOC100521143,LOC100522027,PDIA4,LOC100522391,ZNF398,STARD3NL,LOC100624858,LOC100624957,AMPH
MARC0036945	9	119702006	3.14057e-05	0.4925	LOC100521143,LOC100522027,PDIA4,LOC100522391,ZNF398,STARD3NL,LOC100624858,LOC100624957,AMPH
ALGA0119450	9	119754794	1.36473e-05	0.4799	LOC100521143,LOC100522027,PDIA4,LOC100522391,ZNF398,STARD3NL,LOC100624858,LOC100624957,AMPH
MARC0036220	9	120134153	3.58234e-06	0.4712	LOC100522027,PDIA4,LOC100522391,ZNF398,LOC100523326,LOC100524037,LOC100624858,LOC100624957,EZH2,AMPH
ASGA0044251	9	120433078	5.82717e-06	0.4726	LOC100522027,PDIA4,LOC100522391,ZNF398,LOC100523326,LOC100524037,LOC100624858,LOC100624957,LOC100625132,EZH2,LOC100737634
MARC0056915	9	120498087	6.24066e-06	0.4709	LOC100522027,PDIA4,LOC100522391,ZNF398,LOC100523326,LOC100524037,LOC100624858,LOC100624957,LOC100625132,EZH2,LOC100737634
ALGA0108119	9	120773379	5.09669e-07	0.4732	LOC100523326,LOC100524037,LOC100625132,EZH2,LOC100737634
H3GA0028038	9	120964291	4.11585e-06	0.3948	LOC100523326,LOC100524037,LOC100625132,LOC100737634
ALGA0054579	9	120972491	3.86114e-07	0.4727	LOC100523326,LOC100524037,LOC100625132,LOC100737634
ALGA0054588	9	121014874	4.30283e-06	0.3931	LOC100523506,LOC100625132,LOC100737634
H3GA0028042	9	121168552	4.27333e-06	0.3937	LOC100523506,LOC100625132,LOC100737634
DRGA0009690	9	121359360	9.48317e-07	0.4747	LOC100523506,LOC100737634,LOC100737681
H3GA0028049	9	121407081	7.60782e-07	0.4751	LOC100523506,LOC100737634,LOC100737681
ALGA0054650	9	121759902	7.19737e-06	0.4728	LOC100523506,LOC100737634,LOC100737681
ASGA0044308	9	121797557	7.88127e-06	0.4731	LOC100523506,LOC100737634,LOC100737681
DRGA0009710	9	122134068	2.16683e-05	0.4602	LOC100737681
ASGA0086298	11	80362291	4.26926e-06	0.04528
MARC0099576	11	80452159	4.03096e-06	0.04524
SIRI0000605	12	21742885	2.64716e-05	0.1743	KRT31,KRT34,KRT36,KRT32,LOC100514792,LOC100514981,LOC100515166,LOC100515339,LOC100515506,LOC100515685,LOC100516932,LOC100517119,LOC100517304,LOC100517492,LOC100517674,LOC100517852,LOC100518035,LOC100518215,LOC100518395,LOC100518576,LOC100518750,LOC100518930,LOC100519107,LOC100519795,LOC100519971,KRT12,LOC100520330,LOC100520514,LOC100520694,LOC100520863,KRT27,LOC100521398,LOC100521578,LOC100521862…
DRGA0011659	12	21955485	4.50097e-05	0.2096	IGFBP4,KRT36,LOC100515166,LOC100515339,LOC100515506,LOC100515685,LOC100516932,LOC100517119,LOC100517304,LOC100517492,LOC100517674,LOC100517852,LOC100518035,LOC100518215,LOC100518395,LOC100518576,LOC100518750,LOC100518930,LOC100519107,LOC100519795,LOC100519971,KRT12,LOC100520330,LOC100520514,LOC100520694,LOC100520863,KRT27,LOC100521398,LOC100521578,LOC100521862,CDC6,LOC100522209,LOC100522699,LOC10…
ALGA0066941	12	54837708	3.33475e-06	0.2364	EIF4A1,CLDN7,EFNB3,SAT2,GABARAP,MIR497,MIR195,MIR324,DNAH2,SHBG,FXR2,LOC100512311,LOC100513308,LOC100516108,LOC100516827,LOC100517000,BCL6B,LOC100518689,LOC100518864,LOC100522033,LOC100522212,LOC100522397,LOC100522571,LOC100620510,LOC100620614,LOC100621720,LOC100621827,LOC100621980,LOC100622059,LOC100622241,LOC100622764,LOC100622865,LOC100623320,ACAP1,NEURL4,NLGN2,LOC100623827,PHF23,LOC100625891,…
MARC0032423	12	55002053	1.02169e-05	0.2319	EIF4A1,CLDN7,EFNB3,SAT2,GABARAP,MIR497,MIR195,MIR324,DNAH2,SHBG,FXR2,LOC100512311,KDM6B,LOC100512680,LOC100516827,LOC100517000,BCL6B,LOC100518689,LOC100518864,LOC100522033,LOC100522212,LOC100522397,LOC100522571,LOC100522758,LOC100522950,LOC100523138,LOC100523995,LOC100524524,LOC100524899,LOC100620510,LOC100620614,LOC100621720,LOC100621827,LOC100621980,LOC100622059,LOC100622241,LOC100622764,LOC100…
MARC0032271	12	55012314	6.40249e-06	0.2466	EIF4A1,CLDN7,EFNB3,SAT2,CHD3,GABARAP,MIR497,MIR195,MIR324,DNAH2,SHBG,FXR2,LOC100512311,KDM6B,LOC100512680,LOC100516827,LOC100517000,BCL6B,LOC100518689,LOC100518864,LOC100522033,LOC100522212,LOC100522397,LOC100522571,LOC100522758,LOC100522950,LOC100523138,LOC100523995,LOC100524524,LOC100524899,LOC100620510,LOC100620614,LOC100621720,LOC100621827,LOC100621980,LOC100622059,LOC100622241,LOC100622764,L…
ASGA0099599	12	55051174	1.22286e-05	0.2316	EIF4A1,CLDN7,EFNB3,SAT2,CHD3,GABARAP,MIR497,MIR195,MIR324,DNAH2,SHBG,FXR2,LOC100512311,KDM6B,LOC100512680,LOC100516827,LOC100517000,BCL6B,LOC100518689,LOC100518864,LOC100522033,LOC100522212,LOC100522397,LOC100522571,LOC100522758,LOC100522950,LOC100523138,KCNAB3,LOC100523995,LOC100524173,LOC100524524,LOC100524899,LOC100525078,LOC100620510,LOC100620614,LOC100621720,LOC100621827,LOC100621980,LOC1006…
M1GA0016958	12	55213320	1.7282e-05	0.2321	EIF4A1,CLDN7,EFNB3,SAT2,CHD3,GABARAP,MIR497,MIR195,MIR324,DNAH2,SHBG,FXR2,LOC100512311,KDM6B,LOC100512680,LOC100518689,LOC100518864,LOC100522033,LOC100522212,LOC100522397,LOC100522571,LOC100522758,LOC100522950,LOC100523138,KCNAB3,LOC100523995,LOC100524173,LOC100524524,LOC100524899,LOC100525078,LOC100525661,LOC100620510,LOC100620614,LOC100621720,LOC100621827,LOC100621980,LOC100622059,LOC100622241,…
ALGA0066960	12	55218591	1.37489e-05	0.2316	EIF4A1,CLDN7,EFNB3,SAT2,CHD3,GABARAP,MIR324,DNAH2,SHBG,FXR2,LOC100512311,KDM6B,LOC100512680,LOC100518689,LOC100518864,LOC100522033,LOC100522212,LOC100522397,LOC100522571,LOC100522758,LOC100522950,LOC100523138,KCNAB3,LOC100523995,LOC100524173,LOC100524524,LOC100524899,LOC100525078,LOC100525661,LOC100620510,LOC100620614,LOC100621720,LOC100621827,LOC100621980,LOC100622059,LOC100622241,LOC100622764,L…
ALGA0103245	12	56619955	8.63562e-06	0.3937	PIK3R6,NDEL1,CCDC42,LOC100514186,LOC100621981,LOC100739607,LOC100739637,PIK3R5,LOC396903,UNC-6
M1GA0017015	12	56664218	4.2894e-05	0.4271	PIK3R6,NDEL1,CCDC42,LOC100514186,LOC100621981,LOC100622718,LOC100739607,LOC100739637,PIK3R5,LOC396903,UNC-6
MARC0008208	13	18730908	3.36374e-05	0.1887	LOC100520806,LOC100520981,ZBTB11,LOC100521336,LOC100521642,CEP97,LOC100521993,LOC100522163,LOC100623734,LOC100623830
ALGA0068561	13	18848001	4.79959e-05	0.1933	ABI3BP,ZBTB11,LOC100521336,LOC100521642,LOC100521993,LOC100522163,LOC100623734,LOC100623830
ALGA0104753	13	18876836	4.36213e-05	0.1925	ABI3BP,ZBTB11,LOC100521336,LOC100521993,LOC100522163,LOC100623734,LOC100623830,LOC100624376,TFG
MARC0052739	13	18888739	4.3755e-05	0.1883	EPHA3,LOC100738872
ALGA0068582	13	19305630	4.70769e-05	0.1907	EPHA3,LOC100738872
ASGA0056441	13	19317540	4.73491e-05	0.1909	LOC100038019,LOC100623485,LOC100623700,LOC100739537
ASGA0056449	13	19371005	4.25282e-05	0.1933	LOC100038019,LOC100623485,LOC100623700,LOC100739537
MARC0039751	13	167144060	4.11054e-06	0.1914	LOC100038019,LOC100623485,LOC100623700,LOC100739537
MARC0009236	13	167366505	5.70085e-06	0.2037	LOC100038019,LOC100623485,LOC100623700,LOC100739537
MARC0082696	13	167436360	8.0355e-06	0.204	STT3B,OSBPL10,LOC100623485,LOC100623700
H3GA0052578	13	177444507	6.92244e-06	0.1946	STT3B,OSBPL10,LOC100623485,LOC100623700
MARC0049677	13	177727097	9.86056e-06	0.1946	STT3B,OSBPL10,LOC100623485,LOC100623700
ASGA0089950	13	210531047	3.06539e-06	0.1133	LOC100153272,PIGP,CLDN14,MORC3,CHAF1B,LOC100513760,HLCS,TTC3,LOC100623917,LOC100624407,LOC100738307
ASGA0097399	13	210534054	3.69083e-06	0.1135	LOC100153272,PIGP,CLDN14,MORC3,CHAF1B,LOC100513760,HLCS,TTC3,LOC100623917,LOC100624407,LOC100738307
H3GA0038097	13	213691291	1.28547e-06	0.1221	LOC100516646,LOC100516832,LOC100517006,LOC100517192,LOC100626086,SH3BGR,LOC100626646
H3GA0038085	13	213735386	2.91191e-06	0.1212	LOC100516646,LOC100516832,LOC100517006,LOC100517192,LOC100626086,SH3BGR,LOC100626646
M1GA0017847	13	213816154	2.59398e-05	0.1427	LOC100516646,LOC100516832,LOC100517006,LOC100517192,SH3BGR,LOC100626646
H3GA0040210	14	53826049	4.8666e-05	0.3271	SGMS1,A1CF,ASAH2,PRKG1
ALGA0077623	14	55547719	4.83683e-05	0.3269	HIC2,LOC100152324,LOC100152325,LOC100152687,SMPD4,RIMBP3,MMP11,LOC100153925,MAPK1,UBE2L3,LOC100154312,LOC100154733,SMARCB1,MED15,TUBA3D,TOP3B,LOC100155534,YDJC,LOC100155945,KLHL22,SDF2L1,PI4KA,LOC100157520,LOC100157565,LOC100157924,PPIL2,MIR130B,LOC100510930,LOC100511104,SLC7A4,LOC100512925,P2RX6,LOC100523213,LOC100523752,LOC100525363,AIFM3,LOC100525839,LOC100526013,LOC100625918,LOC100628012,LOC7…
DRGA0014395	14	107666445	4.75623e-05	0.1212	CHRM3,RANBP1,RTN4R,LOC100153473,C22orf25,TRMT2A,ZDHHC8,ARVCF,MIR1306,DGCR8
ALGA0112215	15	35765416	1.68875e-05	0.1633	TUBA4A,LOC100151973,SLC23A3,ZNF142,ANKZF1,LOC100152761,STK16,ARPC2,NHEJ1,LOC100153939,GLB1L,USP37,ATG9A,LOC100155585,C15H2orf62,CCDC108,VIL1,LOC100156393,LOC100157604,ZFAND2B,TUBA1A,LOC100519572,LOC100522168,STK36,LOC100623529,LOC100623646,RNF25,LOC100739428,LOC100739472,LOC100739505,LOC100739540,LOC100739763,SLC11A1,PLCD4,PRKAG3,IHH
MARC0004740	15	133864581	1.62863e-05	0.1728	TUBA4A,LOC100151973,SLC23A3,ZNF142,ANKZF1,STK16,DNPEP,NHEJ1,GLB1L,ATG9A,LOC100155585,PTPRN,CCDC108,LOC100156393,LOC100157604,ZFAND2B,TUBA1A,LOC100519572,LOC100522168,LOC100522649,MIR4334,STK36,LOC100623047,GMPPA,LOC100623329,LOC100623529,LOC100623646,OBSL1,RNF25,LOC100737339,LOC100737498,SPEG,LOC100739763,DES,PLCD4,PRKAG3,IHH,INHA
ASGA0070665	15	134156879	2.76e-05	0.1729	TUBA4A,LOC100151973,SLC23A3,ANKZF1,STK16,DNPEP,NHEJ1,GLB1L,ATG9A,LOC100155585,PTPRN,CCDC108,LOC100156393,LOC100157604,ZFAND2B,TUBA1A,LOC100519572,LOC100522168,LOC100522649,MIR4334,STK36,LOC100623047,GMPPA,LOC100623234,LOC100623329,LOC100623529,LOC100623646,OBSL1,RNF25,LOC100737339,LOC100737498,SPEG,LOC100737762,LOC100739763,DES,PRKAG3,IHH,INHA
ASGA0070668	15	134189442	2.32106e-05	0.173	MRPL44,WDFY1,LOC100511787,DOCK10,LOC100526253,LOC100627023,LOC100627798,LOC100738585,PN-1
MARC0003013	15	139496852	1.52658e-05	0.1061	GLI2,SCTR,LOC100521408,PTPN18,LOC100521754,LOC100522166,LOC100522523,PTPN4,LOC100523095,LOC100623642,LOC100736657,LOC100737074
H3GA0046248	16	23475764	4.67456e-06	0.233	SLC1A3,LOC100516704,LOC100516883,NUP155,WDR70,NIPBL,LOC100736813
INRA0051258	16	23853929	7.79458e-06	0.233	GDNF,LOC100516883,NUP155,WDR70,LOC100518158,NIPBL
MARC0053584	18	21851024	1.60582e-05	0.4838	ARF5,LOC100521760,GCC1,LOC100523579,LOC100622672,LOC100737801,LOC100737833,FSCN3
ASGA0079165	18	21942251	1.43843e-05	0.4885	ARF5,LOC100521760,GCC1,LOC100523579,LOC100622672,LOC100737801,LOC100737833,FSCN3
MARC0091118	18	26420337	1.1367e-05	0.3583	LOC100510940,FEZF1,PTPRZ1,AASS,LOC100514140,LOC100514329,CADPS2
ASGA0092854	18	26595315	4.54826e-05	0.3644	LOC100510940,FEZF1,PTPRZ1,AASS,LOC100514140,LOC100514329,LOC100514502,CADPS2
ASGA0079330	18	26725722	3.91533e-05	0.3528	FEZF1,PTPRZ1,LOC100511668,AASS,LOC100514140,LOC100514329,LOC100514502,CADPS2
ASGA0079381	18	27560376	7.71016e-06	0.3889	LOC100511484,LOC100511668,C18H7orf58,ING3,TSPAN12,LOC100512382
ALGA0097635	18	27610592	1.17049e-05	0.4152	LOC100511484,LOC100511668,C18H7orf58,ING3,TSPAN12,LOC100512382
ALGA0097638	18	27637420	4.38199e-06	0.415	KCND2,LOC100511484,LOC100511668,C18H7orf58,ING3,TSPAN12,LOC100512382
DIAS0001265	18	27666993	2.20204e-06	0.4185	KCND2,LOC100511484,LOC100511668,C18H7orf58,ING3,TSPAN12,LOC100512382
DIAS0001266	18	27699432	2.00349e-06	0.4157	KCND2,LOC100511484,LOC100511668,C18H7orf58,ING3,TSPAN12,LOC100512382
ALGA0097668	18	27798704	3.4606e-06	0.4376	KCND2,C18H7orf58,ING3,TSPAN12,LOC100512382
ALGA0097669	18	27826942	1.43179e-05	0.405	KCND2,C18H7orf58,ING3,TSPAN12,LOC100512382
H3GA0050660	18	27862609	1.26037e-05	0.4074	KCND2,C18H7orf58,ING3,TSPAN12,LOC100512382
H3GA0050661	18	27958816	1.08895e-05	0.4746	KCND2,C18H7orf58,ING3,TSPAN12,LOC100512382
ALGA0097676	18	27981092	1.16942e-05	0.4786	KCND2,C18H7orf58,ING3,TSPAN12,LOC100512382
ALGA0097677	18	28006207	1.92982e-05	0.4601	KCND2,C18H7orf58,ING3,TSPAN12,LOC100512382
ALGA0097680	18	28020704	1.30479e-05	0.4745	KCND2,C18H7orf58,ING3,TSPAN12,LOC100512382
ASGA0079477	18	33106672	4.32531e-06	0.3435	MDFIC,LOC100736816
ALGA0097823	18	33261299	2.21584e-06	0.3476	FOXP2,MDFIC,LOC100736816
H3GA0050708	18	33407094	2.10533e-05	0.3353	FOXP2,MDFIC,LOC100620234,LOC100736816
DIAS0002692	18	34468417	1.03682e-05	0.3332	LOC100518588
ALGA0097842	18	34658339	8.54971e-06	0.3335	LOC100518588
MARC0072602	18	34956874	1.2944e-05	0.3116	LOC100518588,LOC100519283,LOC100621238,LOC100736987
DIAS0002798	18	35538731	4.65718e-05	0.2903	TMEM168,LOC100519118,LOC100519283,LOC100519992,LOC100621238,LOC100621338,LOC100736987,LOC100737268,IFRD1
ALGA0097854	18	35558035	1.26496e-05	0.3096	TMEM168,LOC100519118,LOC100519283,LOC100519992,LOC100621238,LOC100621338,LOC100736987,LOC100737268,IFRD1
						5.67873

## Sheet: SNPs associated with RFI2
SNP	Chromosome	Position	pvalue	Minor allele frequency	Nearby genes (genes in 0.5Mb from SNP positions) (in official gene symbols )
ALGA0002043	0	0	3.84233e-06	0.4581
ALGA0002055	0	0	3.92817e-06	0.4581
ALGA0116962	0	0	1.38244e-05	0.4393
ALGA0118098	0	0	1.46396e-05	0.1111
ALGA0120092	0	0	3.12091e-05	0.2104
ASGA0044239	0	0	1.57927e-05	0.4834
ASGA0079479	0	0	1.84215e-05	0.3473
DIAS0000648	0	0	8.20096e-06	0.2098
H3GA0001239	0	0	3.01122e-06	0.4599
H3GA0001815	0	0	2.66207e-05	0.1316
MARC0013869	0	0	3.15334e-07	0.4736
MARC0061107	0	0	2.6246e-06	0.4566
MARC0089742	0	0	6.14444e-06	0.4649
ALGA0001790	1	27572962	2.11337e-06	0.3515	FOCAD,IFN-ALPHAOMEGA,LOC100523711,LOC100523881,MLLT3,LOC100526151,LOC100624378,LOC100624459,LOC100624549,LOC100625205,MIR491,LOC100736739,LOC100736773,LOC100736815,LOC100736862,LOC100736907,LOC100736956,LOC100737007,LOC100737212,LOC100737247,IFNB1
ALGA0001836	1	28819822	6.46042e-06	0.386	MLLT3,SLC24A2
ASGA0001701	1	28879715	1.20434e-05	0.3843
ASGA0001735	1	29253165	2.01643e-05	0.4381	ECT2L,LOC100154647,REPS1,HEBP2,NHSL1,TXLNB,HECA,CCDC28A,LOC100525723,LOC100621503,LOC100621590
ASGA0001746	1	29539072	2.52575e-05	0.4436	ECT2L,LOC100154647,REPS1,HEBP2,NHSL1,TXLNB,HECA,CCDC28A,LOC100525723,LOC100621503,LOC100621590
ASGA0001755	1	29634941	2.33085e-05	0.4438	ECT2L,LOC100154647,HEBP2,NHSL1,CCDC28A,LOC100621503,LOC100621590,LOC100737309,LOC100737354
M1GA0000883	1	30638537	4.0067e-05	0.4617	LOC100154647,HEBP2,NHSL1,LOC100621503,LOC100621590,LOC100621792,TNFAIP3,LOC100737309,LOC100737354
MARC0112693	1	30734120	2.1593e-06	0.4407	LOC100154647,HEBP2,LOC100621503,LOC100621590,LOC100621792,TNFAIP3,LOC100737309,LOC100737354
H3GA0001223	1	30769583	2.3604e-06	0.4394	LOC100152228,IFNGR1,LOC100153431,LOC100513324,LOC100622457,LOC100622769,LOC100737566
ASGA0001838	1	30781169	1.6045e-05	0.4624	LOC100152228,IFNGR1,LOC100513324,LOC100514082,LOC100622457,LOC100622769,LOC100737566
ASGA0082396	1	30941797	5.64492e-07	0.4483	LOC100152228,IFNGR1,LOC100513324,LOC100514082,LOC100622457,LOC100622769,LOC100737566
ALGA0106992	1	30962276	4.67811e-07	0.4482	LOC100152228,IFNGR1,LOC100513324,LOC100514082,LOC100622457,LOC100622769,LOC100737566
ASGA0094502	1	30978281	5.0909e-07	0.4486	LOC100037969,LOC100152228,LOC100513324,LOC100514082,LOC100622457,LOC100622769,LOC100622870,LOC100737566
ALGA0107451	1	31008523	4.54367e-07	0.4504	LOC100037969,LOC100152228,LOC100513324,LOC100514082,LOC100622457,LOC100622769,LOC100622870,LOC100737566
ASGA0001842	1	31031943	2.70614e-05	0.4307	LOC100037969,LOC100152228,FAM54A,LOC100513324,LOC100514082,LOC100622457,LOC100622769,LOC100622870,LOC100737566
ASGA0085617	1	31197743	6.56784e-06	0.4558	LOC100037969,LOC100152228,FAM54A,BCLAF1,LOC100514082,LOC100622457,LOC100622769,LOC100622870,LOC100737566
MARC0034351	1	31199004	8.77193e-06	0.457	LOC100037969,LOC100152228,FAM54A,BCLAF1,LOC100514082,LOC100622457,LOC100622769,LOC100622870,LOC100737566
H3GA0001228	1	31202546	3.67166e-07	0.4434	LOC100037969,LOC100152228,FAM54A,BCLAF1,LOC100514082,LOC100622769,LOC100622870,LOC100623326
ALGA0002013	1	31255364	6.64749e-06	0.4573	LOC100037969,LOC100152228,FAM54A,BCLAF1,LOC100514082,LOC100622769,LOC100622870,LOC100623326
ALGA0002036	1	31382948	5.18139e-06	0.4562	LOC100037969,LOC100152228,FAM54A,BCLAF1,LOC100514082,LOC100622769,LOC100622870,LOC100623326
ASGA0001858	1	31422428	4.72826e-06	0.457	LOC100037969,LOC100152228,FAM54A,BCLAF1,LOC100514082,LOC100622769,LOC100622870,LOC100623326
H3GA0001233	1	31466142	4.23991e-06	0.4573	LOC100037969,FAM54A,BCLAF1,LOC100514082,LOC100622769,LOC100622870,LOC100623326
M1GA0000885	1	31522170	2.47785e-06	0.4561	LOC100037969,FAM54A,BCLAF1,LOC100514082,LOC100622769,LOC100622870,LOC100623326
ALGA0002025	1	31545655	5.38452e-06	0.4562	LOC100037969,FAM54A,BCLAF1,LOC100514082,LOC100622769,LOC100622870,LOC100623326
ALGA0002050	1	31685020	3.36622e-06	0.4574	LOC100037969,FAM54A,BCLAF1,LOC100514082,LOC100622870,LOC100623326
H3GA0001242	1	31711533	4.00797e-06	0.4585	LOC100037969,FAM54A,BCLAF1,LOC100514082,LOC100622870,LOC100623326
ALGA0002069	1	31748311	2.10359e-06	0.4569	LOC100037969,FAM54A,BCLAF1,LOC100514082,AHI1,LOC100622870,LOC100623326
ALGA0002071	1	31769330	2.03655e-06	0.4627	LOC100037969,FAM54A,BCLAF1,LOC100514082,AHI1,LOC100622870,LOC100623326
H3GA0001247	1	31819005	5.92193e-06	0.4581	LOC100037969,FAM54A,BCLAF1,AHI1,LOC100622870,LOC100623326
ASGA0001879	1	31848478	5.16946e-06	0.4581	LOC100037969,MYB,FAM54A,BCLAF1,AHI1,LOC100622870,LOC100623326
ALGA0002083	1	31932239	2.59115e-06	0.4577	LOC100037969,MYB,FAM54A,BCLAF1,AHI1,LOC100623326
DRGA0000394	1	32050924	2.54113e-06	0.4585	LOC100037969,MYB,FAM54A,BCLAF1,AHI1,LOC100623326
H3GA0001255	1	32166894	2.60437e-06	0.4572	LOC100037969,LOC100152021,MYB,FAM54A,BCLAF1,AHI1,LOC100516474,LOC100623326
ALGA0002105	1	32205169	2.10582e-06	0.4577	LOC100152021,MYB,LOC100158211,AHI1,LOC100516474,LOC100623326
DRGA0000400	1	32278856	1.55609e-05		LOC100152021,MYB,LOC100158211,AHI1,LOC100516474,LOC100738255,LOC100738286
ASGA0001909	1	32310471	2.99765e-05	0.4704	LOC100152021,MYB,LOC100158211,AHI1,LOC100516474,LOC100738255,LOC100738286
ASGA0001911	1	32337588	2.73304e-06	0.4577	LOC100152021,MYB,LOC100158211,AHI1,LOC100516474,LOC100738255,LOC100738286
ALGA0003540	1	60869380	5.98886e-06	0.1548	LOC100152021,MYB,LOC100158211,AHI1,LOC100516474,LOC100738255,LOC100738286
ALGA0003690	1	64094344	1.00281e-05	0.2581	LOC100152021,MYB,LOC100158211,AHI1,LOC100516474,LOC100738255,LOC100738286
DRGA0000958	1	64123371	4.38372e-05	0.1801	SYNCRIP,SNX14,LOC100157995,LOC100738332
ASGA0102072	1	64155545	1.74246e-05	0.2343	SRSF12,LOC100153533,GABRR1,LOC100156383,RRAGD,PM20D2,LOC100520705,RNGTT,LOC100522289,LOC100523036,LOC100524470,MDN1,LOC100627571,LOC100739281,LOC100739399,LOC100739554,LOC100739627,UBE2J1
MARC0076100	1	64510121	1.95428e-05	0.132	SRSF12,LOC100153533,GABRR1,LOC100156383,RRAGD,PM20D2,LOC100520705,RNGTT,LOC100522289,LOC100523036,LOC100524470,MDN1,LOC100627571,LOC100739281,LOC100739399,LOC100739554,LOC100739627,UBE2J1
ASGA0083328	1	64533206	2.78705e-05	0.132	SRSF12,LOC100153533,GABRR1,LOC100156383,RRAGD,PM20D2,RNGTT,LOC100522289,LOC100523036,LOC100524470,MDN1,LOC100627571,LOC100739281,LOC100739399,LOC100739554,LOC100739627,UBE2J1
ALGA0007578	1	225761304	3.59555e-05	0.3289	GJA10,GABRR1,LOC100156383,RRAGD,LOC100522289,LOC100523036,LOC100523413,CASP8AP2,LOC100524470,MDN1,LOC100620522,LOC100627571,LOC100739554,LOC100739627,LOC100739733,UBE2J1
INRA0005770	1	226429888	4.64448e-05	0.3418	GJA10,LOC100156383,RRAGD,LOC100522289,LOC100523036,LOC100523413,CASP8AP2,LOC100524470,MDN1,LOC100620522,LOC100627571,LOC100739554,LOC100739627,LOC100739733,UBE2J1
ALGA0066946	3	139956551	2.64241e-06	0.2371	LOC100514832,LOC100515022,LOC100517780,LOC100517970,GPS2,LOC100519213,LOC100519387,LOC100520270,LOC100520636,LOC100624395,LOC100625193,DVL2,ASGR1,LOC100625828,LOC100625908,DLG4,RNASEH1,LOC100739299,LOC100739460,LOC100739542
ASGA0018985	4	22095406	2.09813e-05	0.4078	LOC100157655,LOC100519234
DIAS0004644	4	22127515	1.65934e-05	0.4088	LOC100157655,LOC100519234
DRGA0004585	4	22191186	1.34441e-05	0.4082	LOC100157655,LOC100519234
MARC0034270	4	22928847	4.79273e-05	0.4201	SLC30A8,LOC100519234,LOC100522252,LOC100522801,LOC100738633,LOC100738679,LOC100738712,LOC100738842
ALGA0024036	4	23861877	2.37938e-05	0.1054	LOC100522801,LOC100738842
MARC0060604	4	24429730	2.74233e-05	0.3125	TRPS1,LOC100738954
ASGA0104342	7	9731170	2.5387e-05	0.3174	PHACTR1,TBC1D7,LOC100621914,LOC100739137
ASGA0039102	8	83800570	4.59215e-05	0.3557	LRBA,LOC100520394,LOC100520577,LOC100620683,LOC100736997
MARC0055215	8	83821247	2.72883e-05	0.279	LRBA,LOC100520394,LOC100520577,LOC100620683,LOC100736997
ALGA0048335	8	84155539	2.16246e-05	0.1735	LOC100520394,LOC100520577,LOC100620683
ASGA0039113	8	84325429	1.20525e-05	0.2632	LOC100520577,LOC100620683
ALGA0048348	8	84344387	1.0255e-05	0.2634	LOC100520577
ASGA0039115	8	84361242	2.21955e-05	0.264	LOC100520577
ALGA0048357	8	84425576	1.55952e-05	0.2638
ALGA0048355	8	84439484	3.53744e-05	0.2642
ALGA0048360	8	84892007	2.36094e-05	0.2644	LOC100620970
H3GA0025066	8	88329018	7.00535e-06	0.1938	APC10,LOC100523454,MMAA,ZNF827,LOC100524324,LOC100524510,OTUD4,ABCE1,LOC100738000,LOC100738293
MARC0075981	8	88571296	1.62833e-05	0.1943	APC10,LOC100523454,MMAA,ZNF827,LOC100524324,LOC100524510,OTUD4,ABCE1,HHIP,LOC100525237,LOC100738000,LOC100738293
DRGA0008675	8	88662312	6.94497e-06	0.1941	APC10,LOC100523454,MMAA,LOC100524324,LOC100524510,OTUD4,ABCE1,HHIP,LOC100525237,LOC100738293
ALGA0048438	8	89229128	1.80773e-06	0.1887	SMARCA5,GAB1,HHIP,LOC100525237,LOC100525413,LOC100525591,LOC100526232,LOC100624340,LOC100738293
DBWU0000655	8	89258302	1.89955e-06	0.1893	SMARCA5,GAB1,HHIP,LOC100525237,LOC100525413,LOC100525591,LOC100526232,LOC100624340,LOC100738293
ALGA0048452	8	89396415	2.37635e-06	0.189	SMARCA5,GAB1,HHIP,LOC100525237,LOC100525413,LOC100525591,LOC100526232,LOC100624340,LOC100624429
DRGA0017395	8	89719184	4.46434e-06	0.193	SMARCA5,GAB1,LOC100525591,LOC100526232,LOC100624340,LOC100624429,LOC100738651
ALGA0111293	8	89778527	2.89002e-05	0.1967	SMARCA5,GAB1,LOC100526232,LOC100624340,LOC100624429,LOC100738651
ALGA0102623	8	89807006	2.00171e-06	0.1887	SMARCA5,GAB1,LOC100526232,LOC100624340,LOC100624429,LOC100738651
ASGA0090387	8	89832296	8.38515e-06	0.1935	SMARCA5,GAB1,LOC100526232,LOC100624340,LOC100624429,LOC100738651
ALGA0121501	8	89842164	1.09322e-05	0.1939	SMARCA5,GAB1,LOC100624340,LOC100624429,LOC100738651
ASGA0099510	8	89869597	1.31165e-05	0.1934	SMARCA5,GAB1,LOC100624340,LOC100624429,LOC100738651
ASGA0093181	8	90188185	8.92768e-06	0.1931	INPP4B,LOC100624340,LOC100624429,LOC100738651
ALGA0048459	8	90400632	4.13946e-05	0.2139	INPP4B,LOC100738651
ALGA0048464	8	90523887	8.44589e-06	0.1932	INPP4B,IL15
ASGA0039203	8	90557819	2.7895e-06	0.1903	INPP4B,IL15
ASGA0039284	8	92840608	4.35808e-05	0.1619	LOC100512972,LOC100513163,LOC100513365,NAA15,LOC100626051,MAML3,LOC100626608,SETD7,LOC100739463
ALGA0112353	9	31115657	1.64461e-05	0.4016	SLC26A3,NRCAM,LOC100622655,SLC26A4,LOC100623096,LOC100623191,LOC100623288,LOC100623385,LOC100623482,LOC100623759,LOC100736578,LOC100736621,LOC100736654,LAMB1,DLD
ALGA0107934	9	31118577	1.20286e-05	0.4018	SLC26A3,NRCAM,PNPLA8,LOC100521509,TXNDC3,LOC100623096,LOC100623482,LOC100623759,LOC100623945,LOC100736578,LOC100736621,LOC100736654,LAMB1,DLD
MARC0113982	9	118474966	4.87116e-05	0.444	NRCAM,LOC100521143,PNPLA8,LOC100521509,TXNDC3,STARD3NL,LOC100623759,LOC100623945,LOC100736654
H3GA0052924	9	118686420	4.85882e-05	0.449	NRCAM,LOC100521143,PNPLA8,LOC100521509,TXNDC3,STARD3NL,LOC100623759,LOC100623945,LOC100736654
ALGA0054555	9	119085902	1.28617e-05	0.4823	LOC100521143,LOC100522027,PDIA4,LOC100522391,ZNF398,STARD3NL,LOC100624858,LOC100624957,AMPH
MARC0111626	9	119097782	9.10935e-06	0.4838	LOC100521143,LOC100522027,PDIA4,LOC100522391,ZNF398,STARD3NL,LOC100624858,LOC100624957,AMPH
ALGA0108526	9	119698428	2.5749e-05	0.4917	LOC100521143,LOC100522027,PDIA4,LOC100522391,ZNF398,STARD3NL,LOC100624858,LOC100624957,AMPH
MARC0036945	9	119702006	3.10353e-05	0.4925	LOC100522027,PDIA4,LOC100522391,ZNF398,LOC100523326,LOC100524037,LOC100624858,LOC100624957,EZH2,AMPH
ALGA0119450	9	119754794	1.48026e-05	0.4799	LOC100522027,PDIA4,LOC100522391,ZNF398,LOC100523326,LOC100524037,LOC100624858,LOC100624957,LOC100625132,EZH2,LOC100737634
MARC0036220	9	120134153	2.54387e-06	0.4712	LOC100522027,PDIA4,LOC100522391,ZNF398,LOC100523326,LOC100524037,LOC100624858,LOC100624957,LOC100625132,EZH2,LOC100737634
ASGA0044251	9	120433078	4.45531e-06	0.4726	LOC100523326,LOC100524037,LOC100625132,EZH2,LOC100737634
MARC0056915	9	120498087	4.24901e-06	0.4709	LOC100523326,LOC100524037,LOC100625132,LOC100737634
ALGA0108119	9	120773379	3.63539e-07	0.4732	LOC100523326,LOC100524037,LOC100625132,LOC100737634
H3GA0028038	9	120964291	4.54349e-06	0.3948	LOC100523506,LOC100625132,LOC100737634
ALGA0054579	9	120972491	2.49029e-07	0.4727	LOC100523506,LOC100625132,LOC100737634
ALGA0054588	9	121014874	4.75963e-06	0.3931	LOC100523506,LOC100737634,LOC100737681
H3GA0028042	9	121168552	4.77131e-06	0.3937	LOC100523506,LOC100737634,LOC100737681
DRGA0009690	9	121359360	6.01561e-07	0.4747	LOC100523506,LOC100737634,LOC100737681
H3GA0028049	9	121407081	5.0191e-07	0.4751	LOC100523506,LOC100737634,LOC100737681
ALGA0054650	9	121759902	5.32598e-06	0.4728	LOC100737681
ASGA0044308	9	121797557	6.00412e-06	0.4731	AMOTL1,LOC100513807,LOC100513996,LOC100514173,KDM4D,LOC100514722,LOC100525240,SESN3,ENDOD1,LOC100627380,LOC100627657,LOC100739212
DRGA0009710	9	122134068	1.74135e-05	0.4602	AMOTL1,LOC100513807,LOC100513996,LOC100514173,KDM4D,LOC100514722,LOC100525240,SESN3,ENDOD1,LOC100627380,LOC100627657,LOC100739212
ASGA0086298	11	80362291	1.22686e-05	0.04528
MARC0099576	11	80452159	1.16254e-05	0.04524
MARC0042769	12	11720468	3.45071e-05	0.3164	WIPI1,ABCA5,ABCA9,ABCA8,LOC100520692,ABCA6,LOC100521038,LOC100521576,LOC100522273,LOC100522461,LOC100625946,LOC100626206,LOC100738613,LOC100738654,LOC100738727,PRKAR1A
SIRI0000605	12	21742885	3.58833e-06	0.1743	KRT31,KRT34,KRT36,KRT32,LOC100514792,LOC100514981,LOC100515166,LOC100515339,LOC100515506,LOC100515685,LOC100516932,LOC100517119,LOC100517304,LOC100517492,LOC100517674,LOC100517852,LOC100518035,LOC100518215,LOC100518395,LOC100518576,LOC100518750,LOC100518930,LOC100519107,LOC100519795,LOC100519971,KRT12,LOC100520330,LOC100520514,LOC100520694,LOC100520863,KRT27,LOC100521398,LOC100521578,LOC100521862…
ALGA0065588	12	21943737	1.28662e-05	0.2093	IGFBP4,KRT36,LOC100514792,LOC100515166,LOC100515339,LOC100515506,LOC100515685,LOC100516932,LOC100517119,LOC100517304,LOC100517492,LOC100517674,LOC100517852,LOC100518035,LOC100518215,LOC100518395,LOC100518576,LOC100518750,LOC100518930,LOC100519107,LOC100519795,LOC100519971,KRT12,LOC100520330,LOC100520514,LOC100520694,LOC100520863,KRT27,LOC100521398,LOC100521578,LOC100521862,CDC6,LOC100522209,LOC10…
DRGA0011659	12	21955485	6.02293e-06	0.2096	IGFBP4,KRT36,LOC100515166,LOC100515339,LOC100515506,LOC100515685,LOC100516932,LOC100517119,LOC100517304,LOC100517492,LOC100517674,LOC100517852,LOC100518035,LOC100518215,LOC100518395,LOC100518576,LOC100518750,LOC100518930,LOC100519107,LOC100519795,LOC100519971,KRT12,LOC100520330,LOC100520514,LOC100520694,LOC100520863,KRT27,LOC100521398,LOC100521578,LOC100521862,CDC6,LOC100522209,LOC100522699,LOC10…
ALGA0066475	12	43261346	4.79094e-05	0.1481	SPACA3,LOC100519918,LOC100520269,LOC100628008
ALGA0066941	12	54837708	5.36592e-06	0.2364	EIF4A1,CLDN7,EFNB3,SAT2,GABARAP,MIR497,MIR195,MIR324,DNAH2,SHBG,FXR2,LOC100512311,LOC100513308,LOC100516108,LOC100516827,LOC100517000,BCL6B,LOC100518689,LOC100518864,LOC100522033,LOC100522212,LOC100522397,LOC100522571,LOC100620510,LOC100620614,LOC100621720,LOC100621827,LOC100621980,LOC100622059,LOC100622241,LOC100622764,LOC100622865,LOC100623320,ACAP1,NEURL4,NLGN2,LOC100623827,PHF23,LOC100625891,…
MARC0032423	12	55002053	2.09424e-05	0.2319	EIF4A1,CLDN7,EFNB3,SAT2,GABARAP,MIR497,MIR195,MIR324,DNAH2,SHBG,FXR2,LOC100512311,KDM6B,LOC100512680,LOC100516827,LOC100517000,BCL6B,LOC100518689,LOC100518864,LOC100522033,LOC100522212,LOC100522397,LOC100522571,LOC100522758,LOC100522950,LOC100523138,LOC100523995,LOC100524524,LOC100524899,LOC100620510,LOC100620614,LOC100621720,LOC100621827,LOC100621980,LOC100622059,LOC100622241,LOC100622764,LOC100…
MARC0032271	12	55012314	8.25001e-06	0.2466	EIF4A1,CLDN7,EFNB3,SAT2,CHD3,GABARAP,MIR497,MIR195,MIR324,DNAH2,SHBG,FXR2,LOC100512311,KDM6B,LOC100512680,LOC100516827,LOC100517000,BCL6B,LOC100518689,LOC100518864,LOC100522033,LOC100522212,LOC100522397,LOC100522571,LOC100522758,LOC100522950,LOC100523138,LOC100523995,LOC100524524,LOC100524899,LOC100620510,LOC100620614,LOC100621720,LOC100621827,LOC100621980,LOC100622059,LOC100622241,LOC100622764,L…
ASGA0099599	12	55051174	2.14928e-05	0.2316	EIF4A1,CLDN7,EFNB3,SAT2,CHD3,GABARAP,MIR497,MIR195,MIR324,DNAH2,SHBG,FXR2,LOC100512311,KDM6B,LOC100512680,LOC100516827,LOC100517000,BCL6B,LOC100518689,LOC100518864,LOC100522033,LOC100522212,LOC100522397,LOC100522571,LOC100522758,LOC100522950,LOC100523138,KCNAB3,LOC100523995,LOC100524173,LOC100524524,LOC100524899,LOC100525078,LOC100620510,LOC100620614,LOC100621720,LOC100621827,LOC100621980,LOC1006…
M1GA0016958	12	55213320	3.06797e-05	0.2321	EIF4A1,CLDN7,EFNB3,SAT2,CHD3,GABARAP,MIR497,MIR195,MIR324,DNAH2,SHBG,FXR2,LOC100512311,KDM6B,LOC100512680,LOC100518689,LOC100518864,LOC100522033,LOC100522212,LOC100522397,LOC100522571,LOC100522758,LOC100522950,LOC100523138,KCNAB3,LOC100523995,LOC100524173,LOC100524524,LOC100524899,LOC100525078,LOC100525661,LOC100620510,LOC100620614,LOC100621720,LOC100621827,LOC100621980,LOC100622059,LOC100622241,…
ALGA0066960	12	55218591	2.25556e-05	0.2316	EIF4A1,CLDN7,EFNB3,SAT2,CHD3,GABARAP,MIR324,DNAH2,SHBG,FXR2,LOC100512311,KDM6B,LOC100512680,LOC100518689,LOC100518864,LOC100522033,LOC100522212,LOC100522397,LOC100522571,LOC100522758,LOC100522950,LOC100523138,KCNAB3,LOC100523995,LOC100524173,LOC100524524,LOC100524899,LOC100525078,LOC100525661,LOC100620510,LOC100620614,LOC100621720,LOC100621827,LOC100621980,LOC100622059,LOC100622241,LOC100622764,L…
ALGA0103245	12	56619955	5.69738e-06	0.3937	PIK3R6,NDEL1,CCDC42,LOC100514186,LOC100621981,LOC100739607,LOC100739637,PIK3R5,LOC396903,UNC-6
M1GA0017015	12	56664218	3.31998e-05	0.4271	PIK3R6,NDEL1,CCDC42,LOC100514186,LOC100621981,LOC100622718,LOC100739607,LOC100739637,PIK3R5,LOC396903,UNC-6
MARC0008208	13	18730908	4.3808e-05	0.1887	LOC100520806,LOC100520981,ZBTB11,LOC100521336,LOC100521642,CEP97,LOC100521993,LOC100522163,LOC100623734,LOC100623830
ALGA0069671	13	40458000	1.52971e-05	0.1065	ABI3BP,ZBTB11,LOC100521336,LOC100521642,LOC100521993,LOC100522163,LOC100623734,LOC100623830
MARC0039751	13	167144060	5.58738e-06	0.1914	ABI3BP,ZBTB11,LOC100521336,LOC100521993,LOC100522163,LOC100623734,LOC100623830,LOC100624376,TFG
MARC0009236	13	167366505	7.88921e-06	0.2037	EPHA3,LOC100738872
MARC0082696	13	167436360	1.21304e-05	0.204	EPHA3,LOC100738872
H3GA0052578	13	177444507	6.91983e-06	0.1946	LOC100038019,LOC100623485,LOC100623700,LOC100739537
MARC0049677	13	177727097	9.76767e-06	0.1946	LOC100153272,PIGP,CLDN14,MORC3,CHAF1B,LOC100513760,HLCS,TTC3,LOC100623917,LOC100624407,LOC100738307
ASGA0089950	13	210531047	2.87429e-07	0.1133	LOC100153272,PIGP,CLDN14,MORC3,CHAF1B,LOC100513760,HLCS,TTC3,LOC100623917,LOC100624407,LOC100738307
ASGA0097399	13	210534054	3.07132e-07	0.1135	LOC100153272,PIGP,DYRK1A,HLCS,TTC3,LOC100623917,LOC100624407,LOC100738307
ALGA0073809	13	210689297	1.6927e-05	0.4192	LOC100516646,LOC100516832,LOC100517006,LOC100517192,LOC100626086,SH3BGR,LOC100626646
H3GA0038097	13	213691291	1.64492e-06	0.1221	LOC100516646,LOC100516832,LOC100517006,LOC100517192,LOC100626086,SH3BGR,LOC100626646
H3GA0038085	13	213735386	3.81614e-06	0.1212	LOC100516646,LOC100516832,LOC100517006,LOC100517192,SH3BGR,LOC100626646
M1GA0017847	13	213816154	4.92594e-05	0.1427	CACNA2D3,LOC100155215,LOC100627056,LOC100737042
ASGA0062714	14	37479917	2.5679e-05	0.3018	SGMS1,A1CF,ASAH2,PRKG1
MARC0025730	14	37571672	3.92867e-05	0.3017	SGMS1,MINPP1,A1CF,LOC100156262,ASAH2,LOC100626297
ALGA0076909	14	37610157	3.34544e-05	0.3025	SGMS1,MINPP1,LOC100156262,PTEN,ATAD1,LOC100519570,LOC100626297
H3GA0039782	14	37677563	1.8346e-05	0.3018	LOC100155046,LOC100156262,PTEN,ATAD1,LOC100519570
ASGA0063375	14	53778713	2.02262e-05	0.3271	TCF7L2,LOC100516762,LOC100516880
H3GA0040210	14	53826049	1.34406e-05	0.3271	LOC100152319,VWA2,ABLIM1,NHLRC2,DCLRE1A,LOC100157555,LOC100157959,HABP2,ADRB1,NRAP
ALGA0077623	14	55547719	1.14616e-05	0.3269	LOC100152319,VWA2,ABLIM1,NHLRC2,DCLRE1A,LOC100157555,LOC100157959,ADRB1
DRGA0014395	14	107666445	2.49461e-05	0.1212	LOC100155189,LOC100155596,LOC100156796,FBXO21,KSR2,RNFT2,LOC100520051,NOS1
H3GA0041669	14	108220063	4.40897e-05	0.1891	LOC100155189,LOC100155596,LOC100156796,FBXO21,KSR2,RNFT2,LOC100520051,NOS1
ALGA0080340	14	108453123	4.62045e-05	0.1903	LOC100155189,LOC100155596,LOC100156796,FBXO21,KSR2,RNFT2,LOC100520051,NOS1
ASGA0065584	14	109109863	4.42852e-05	0.1871	LOC100155189,LOC100155596,LOC100156796,FBXO21,KSR2,RNFT2,LOC100520051,NOS1
MARC0011591	14	134601907	3.64629e-05	0.3819	SLC2A11,HIC2,LOC100152324,LOC100152325,LOC100152687,SMPD4,RIMBP3,MMP11,LOC100153925,MAPK1,UBE2L3,LOC100154312,LOC100154733,SMARCB1,MED15,TUBA3D,TOP3B,LOC100155534,YDJC,LOC100155945,LOC100155947,KLHL22,SDF2L1,PI4KA,LOC100157520,LOC100157565,LOC100157924,PPIL2,MIR130B,LOC100510930,LOC100511104,SLC7A4,LOC100512925,P2RX6,LOC100523213,LOC100523752,LOC100525363,AIFM3,LOC100525839,LOC100526013,LOC100625…
ALGA0081830	14	135602086	8.68252e-06	0.3744	HIC2,LOC100152324,LOC100152325,LOC100152687,SMPD4,RIMBP3,MMP11,LOC100153925,MAPK1,UBE2L3,LOC100154312,LOC100154733,SMARCB1,MED15,TUBA3D,TOP3B,LOC100155534,YDJC,LOC100155945,KLHL22,SDF2L1,PI4KA,LOC100157520,LOC100157565,LOC100157924,PPIL2,MIR130B,LOC100510930,LOC100511104,SLC7A4,LOC100512925,P2RX6,LOC100523213,LOC100523752,LOC100525363,AIFM3,LOC100525839,LOC100526013,LOC100625918,LOC100628012,LOC7…
ALGA0081834	14	135671638	2.0743e-05	0.382	CHRM3,RANBP1,RTN4R,LOC100153473,C22orf25,TRMT2A,ZDHHC8,ARVCF,MIR1306,DGCR8
ALGA0112215	15	35765416	4.56327e-06	0.1633	TUBA4A,LOC100151973,SLC23A3,ZNF142,ANKZF1,LOC100152761,STK16,ARPC2,NHEJ1,LOC100153939,GLB1L,USP37,ATG9A,LOC100155585,C15H2orf62,CCDC108,VIL1,LOC100156393,LOC100157604,ZFAND2B,TUBA1A,LOC100519572,LOC100522168,STK36,LOC100623529,LOC100623646,RNF25,LOC100739428,LOC100739472,LOC100739505,LOC100739540,LOC100739763,SLC11A1,PLCD4,PRKAG3,IHH
H3GA0055694	15	35770550	1.89027e-05	0.161	TUBA4A,LOC100151973,SLC23A3,ZNF142,ANKZF1,STK16,DNPEP,NHEJ1,GLB1L,ATG9A,LOC100155585,PTPRN,CCDC108,LOC100156393,LOC100157604,ZFAND2B,TUBA1A,LOC100519572,LOC100522168,LOC100522649,MIR4334,STK36,LOC100623047,GMPPA,LOC100623329,LOC100623529,LOC100623646,OBSL1,RNF25,LOC100737339,LOC100737498,SPEG,LOC100739763,DES,PLCD4,PRKAG3,IHH,INHA
MARC0004740	15	133864581	1.19033e-05	0.1728	TUBA4A,LOC100151973,SLC23A3,ANKZF1,STK16,DNPEP,NHEJ1,GLB1L,ATG9A,LOC100155585,PTPRN,CCDC108,LOC100156393,LOC100157604,ZFAND2B,TUBA1A,LOC100519572,LOC100522168,LOC100522649,MIR4334,STK36,LOC100623047,GMPPA,LOC100623234,LOC100623329,LOC100623529,LOC100623646,OBSL1,RNF25,LOC100737339,LOC100737498,SPEG,LOC100737762,LOC100739763,DES,PRKAG3,IHH,INHA
ASGA0070665	15	134156879	1.89723e-05	0.1729	MRPL44,WDFY1,LOC100511787,DOCK10,LOC100526253,LOC100627023,LOC100627798,LOC100738585,PN-1
ASGA0070668	15	134189442	1.548e-05	0.173	GLI2,SCTR,LOC100521408,PTPN18,LOC100521754,LOC100522166,LOC100522523,PTPN4,LOC100523095,LOC100623642,LOC100736657,LOC100737074
MARC0003013	15	139496852	9.60425e-06	0.1061	GLI2,SCTR,LOC100521408,PTPN18,LOC100521754,LOC100522166,LOC100522523,PTPN4,LOC100523095,LOC100623642,LOC100736657,LOC100737074
H3GA0046248	16	23475764	7.68799e-06	0.233	SLC1A3,LOC100516704,LOC100516883,NUP155,WDR70,NIPBL,LOC100736813
INRA0051258	16	23853929	1.62702e-05	0.233	GDNF,LOC100516883,NUP155,WDR70,LOC100518158,NIPBL
MARC0091569	18	16104021	1.87547e-05	0.465	LOC100511293,LOC100524596,LOC100524776,LOC100525670,LOC100525844,LRGUK,EXOC4,MIR4337,AKR1B1
ALGA0097188	18	16373370	1.26158e-05	0.4658	LOC100511293,LOC100524596,LOC100524776,LRGUK,EXOC4,MIR4337
MARC0053584	18	21851024	9.41989e-06	0.4838	ARF5,LOC100521760,GCC1,LOC100523579,LOC100622672,LOC100737801,LOC100737833,FSCN3
ASGA0079165	18	21942251	9.45476e-06	0.4885	ARF5,LOC100521760,GCC1,LOC100523579,LOC100622672,LOC100737801,LOC100737833,FSCN3
MARC0091118	18	26420337	9.59743e-06	0.3583	LOC100510940,FEZF1,PTPRZ1,AASS,LOC100514140,LOC100514329,CADPS2
ASGA0079330	18	26725722	3.3333e-05	0.3528	FEZF1,PTPRZ1,LOC100511668,AASS,LOC100514140,LOC100514329,LOC100514502,CADPS2
ASGA0079381	18	27560376	1.37425e-05	0.3889	LOC100511484,LOC100511668,C18H7orf58,ING3,TSPAN12,LOC100512382
ALGA0097635	18	27610592	3.39474e-05	0.4152	LOC100511484,LOC100511668,C18H7orf58,ING3,TSPAN12,LOC100512382
ALGA0097638	18	27637420	1.31435e-05	0.415	KCND2,LOC100511484,LOC100511668,C18H7orf58,ING3,TSPAN12,LOC100512382
DIAS0001265	18	27666993	5.71437e-06	0.4185	KCND2,LOC100511484,LOC100511668,C18H7orf58,ING3,TSPAN12,LOC100512382
DIAS0001266	18	27699432	4.82964e-06	0.4157	KCND2,LOC100511484,LOC100511668,C18H7orf58,ING3,TSPAN12,LOC100512382
ALGA0097668	18	27798704	8.2013e-06	0.4376	KCND2,C18H7orf58,ING3,TSPAN12,LOC100512382
ALGA0097669	18	27826942	2.25298e-05	0.405	KCND2,C18H7orf58,ING3,TSPAN12,LOC100512382
H3GA0050660	18	27862609	1.61326e-05	0.4074	KCND2,C18H7orf58,ING3,TSPAN12,LOC100512382
H3GA0050661	18	27958816	4.14471e-05	0.4746	KCND2,C18H7orf58,ING3,TSPAN12,LOC100512382
ALGA0097676	18	27981092	3.58067e-05	0.4786	KCND2,C18H7orf58,ING3,TSPAN12,LOC100512382
ASGA0079477	18	33106672	1.09684e-05	0.3435	MDFIC,LOC100736816
ALGA0097823	18	33261299	5.35844e-06	0.3476	FOXP2,MDFIC,LOC100736816
H3GA0050708	18	33407094	3.83481e-05	0.3353	FOXP2,MDFIC,LOC100620234,LOC100736816
DIAS0002692	18	34468417	1.7023e-05	0.3332	LOC100518588
ALGA0097842	18	34658339	1.38344e-05	0.3335	LOC100518588
MARC0072602	18	34956874	1.84479e-05	0.3116	LOC100518588,LOC100519283,LOC100621238,LOC100736987
DIAS0002798	18	35538731	4.84001e-05	0.2903	TMEM168,LOC100519118,LOC100519283,LOC100519992,LOC100621238,LOC100621338,LOC100736987,LOC100737268,IFRD1
ALGA0097854	18	35558035	1.36646e-05	0.3096	TMEM168,LOC100519118,LOC100519283,LOC100519992,LOC100621238,LOC100621338,LOC100736987,LOC100737268,IFRD1

## Sheet: SNPs associted with DFI
NAVN	Chromosome	Position	pvalue	Minor alleles frequency
H3GA0001815	0	0	4.26048e-05	0.1484
MARC0013869	0	0	1.45493e-05	0.4973
ASGA0082396	1	30941797	3.16225e-05	0.4464
ALGA0106992	1	30962276	3.59599e-05	0.4457
ASGA0094502	1	30978281	3.59859e-05	0.4459
ALGA0107451	1	31008523	4.78399e-05	0.4467
H3GA0001228	1	31202546	1.99945e-05	0.441
INRA0002425	1	60381965	1.90207e-05	0.3815
ALGA0003540	1	60869380	1.45454e-05	0.1536
ALGA0003611	1	62792127	4.22189e-05	0.4012
ASGA0003043	1	63809192	4.52411e-05	0.272
ASGA0003045	1	64018444	1.90265e-05	0.2571
ASGA0003049	1	64036440	2.36267e-05	0.2591
ASGA0003051	1	64054552	9.53609e-06	0.2576
ALGA0003690	1	64094344	6.09623e-07	0.2749
DRGA0000958	1	64123371	3.07054e-05	0.163
ASGA0102072	1	64155545	3.97992e-05	0.2341
MARC0076100	1	64510121	2.73842e-05	0.1487
ASGA0083328	1	64533206	4.32819e-05	0.1486
H3GA0001822	1	64628578	2.79116e-06	0.2144
ALGA0066946	3	139956551	3.81051e-05	0.2478
ASGA0104342	7	9731170	2.4244e-05	0.3138
ALGA0108119	9	120773379	1.17463e-05	0.4976
ALGA0054579	9	120972491	9.74586e-06	0.4971
DRGA0009690	9	121359360	2.56456e-05	0.4963
H3GA0028049	9	121407081	1.81944e-05	0.4967
DRGA0014590	14	132493127	4.96027e-05	0.4976
H3GA0046248	16	23475764	2.29093e-05	0.2226

## Sheet: SNPs associated with ADG
SNP	Chromosome	Position	pvalue	Minor allele frequency
ALGA0036036	6	87739731	4.56092e-05	0.4938
DRGA0015195	15	72247838	4.11892e-05	0.1591
DIAS0000956	17	53442534	6.98398e-06	0.4002
ALGA0095510	17	53880052	2.63448e-06	0.4885
H3GA0049248	17	53896460	3.71621e-05	0.4245
ASGA0097463	17	53914991	3.53185e-06	0.4884
ALGA0095523	17	54025507	9.25959e-06	0.498
ALGA0095529	17	54053115	2.29439e-05	0.4228
ASGA0077354	17	54136444	6.93611e-06	0.498
H3GA0049266	17	54147838	5.33045e-06	0.4978
ASGA0077969	17	63690783	2.51353e-06	0.3154
ASGA0077977	17	63740625	1.66755e-06	0.3154

## Sheet: SNPs associated with BF
SNP	Chromosome	Position	pvalue	Minor allele frequency
ALGA0013726	0	0	4.14086e-06	0.07801
ALGA0120451	0	0	2.20212e-05	0.07932
ALGA0123920	0	0	7.40859e-06	0.07841
ASGA0091518	0	0	8.4242e-06	0.07358
MARC0053561	0	0	2.10538e-06	0.07783
MARC0055023	0	0	3.88923e-05	0.07735
MARC0113595	0	0	1.64465e-05	0.395
INRA0002425	1	60381965	2.07346e-06	0.396
ALGA0003538	1	60580419	1.45102e-05	0.3941
ALGA0003525	1	60631425	9.30019e-06	0.393
DIAS0002998	1	60893608	7.14448e-06	0.4096
H3GA0001770	1	61002086	1.97269e-05	0.4837
ASGA0003043	1	63809192	6.97841e-06	0.2478
MARC0003007	1	63948056	7.18365e-06	0.246
ASGA0003045	1	64018444	1.63961e-05	0.2388
ASGA0003049	1	64036440	8.96852e-06	0.2419
ASGA0003051	1	64054552	6.95554e-06	0.2397
ALGA0003690	1	64094344	1.01013e-05	0.2581
H3GA0001822	1	64628578	1.75334e-06	0.2001
ALGA0003800	1	66381032	1.30811e-05	0.3971
INRA0002631	1	68289436	3.17235e-05	0.18
ALGA0003867	1	68342399	2.27289e-05	0.1796
MARC0008502	2	4614073	3.38255e-05	0.2923
DIAS0004492	2	59447736	3.72289e-05	0.214
INRA0008845	2	59489740	4.37402e-05	0.2148
ASGA0010464	2	62146679	3.87619e-06	0.09732
DIAS0000914	2	68965440	1.85775e-06	0.0775
MARC0028684	2	73385525	1.37757e-05	0.07899
MARC0031677	2	74172164	5.33876e-06	0.07841
H3GA0052453	2	74454501	1.78354e-05	0.07853
CASI0007763	2	74828633	8.10742e-06	0.07801
ASGA0090304	2	74874033	1.85241e-05	0.07913
MARC0095850	2	74917715	3.64499e-06	0.07828
ALGA0013721	2	75594507	3.26249e-05	0.07832
ASGA0010395	2	75604591	2.94427e-06	0.07835
ALGA0108393	2	75900120	9.44341e-06	0.07853
MARC0027934	2	76037122	2.39173e-06	0.07762
MARC0048160	2	76091527	1.64889e-05	0.07774
ALGA0108058	2	76351110	3.37787e-06	0.07795
MARC0064431	2	76556952	1.0384e-05	0.07768
MARC0039652	2	76667109	6.42977e-06	0.07756
H3GA0052833	2	77305298	1.39967e-05	0.07729
MARC0029487	2	77558461	2.80868e-05	0.07723
ASGA0010514	2	80262803	3.31071e-06	0.07677
M1GA0002949	2	80718814	4.69438e-05	0.07341
ASGA0083045	2	80974584	2.11701e-05	0.07801
MARC0080822	2	81125411	3.31242e-06	0.0771
H3GA0006912	2	81551369	2.32383e-05	0.07795
ASGA0010524	2	81639154	6.53731e-06	0.07729
MARC0053527	2	81699513	1.73645e-05	0.07656
DIAS0001491	2	81800958	1.90686e-05	0.07723
ASGA0010541	2	82002123	9.64684e-06	0.07177
ASGA0010542	2	82025494	1.04149e-05	0.07795
ASGA0010546	2	82224980	2.07735e-05	0.07799
ALGA0014028	2	82276435	1.0632e-06	0.0761
H3GA0006928	2	82655327	3.03321e-05	0.07683
MARC0016221	2	82824569	5.77993e-06	0.07723
MARC0027589	2	83473343	2.25009e-05	0.07868
MARC0047154	2	83485082	4.94571e-06	0.07717
MARC0029103	2	83584079	2.04037e-05	0.07622
MARC0035813	2	83618982	1.94348e-06	0.0748
MARC0032808	2	83674438	7.13787e-06	0.07592
H3GA0055513	2	83690054	4.26462e-06	0.07532
H3GA0055514	2	83690207	3.51354e-05	0.07583
ASGA0010553	2	83868983	1.93783e-05	0.07543
MARC0056864	2	83903786	1.60387e-05	0.07561
MARC0055256	2	83931183	2.52996e-06	0.07486
ALGA0014045	2	83953431	3.97632e-06	0.07245
DRGA0003051	2	83985760	6.51995e-06	0.07592
ASGA0010561	2	84026553	1.53786e-05	0.07604
H3GA0006944	2	84074564	1.77771e-05	0.07577
ALGA0014052	2	84121053	5.09551e-06	0.0752
ASGA0010570	2	84144868	4.48359e-06	0.07547
SIRI0001170	2	84212011	1.88498e-05	0.07583
DIAS0001390	2	84237901	4.48359e-06	0.07514
ALGA0116099	2	84284668	1.06892e-05	0.07526
ALGA0104051	2	84392328	3.15018e-06	0.0738
ASGA0097963	2	84459908	1.00302e-05	0.07543
MARC0082473	2	84483509	7.32476e-06	0.07441
MARC0069730	2	84748102	2.49622e-05	0.07532
ASGA0010575	2	84764711	2.49784e-06	0.07368
ALGA0014061	2	84789103	9.0588e-07	0.07356
DRGA0003054	2	84850085	3.24466e-06	0.0734
DRGA0003057	2	85036318	3.42767e-06	0.07368
H3GA0006963	2	85053479	2.29133e-06	0.07211
ALGA0014069	2	85105474	8.00698e-06	0.0738
ALGA0014068	2	85129145	6.23809e-06	0.07362
MARC0034712	2	85279376	3.11189e-06	0.07329
MARC0040951	2	85287544	3.42949e-06	0.0734
ASGA0086836	2	85296647	4.60284e-06	0.07346
MARC0036279	2	85306237	1.11223e-05	0.07441
MARC0099242	2	85313379	5.86734e-06	0.07437
DIAS0001486	2	85371332	1.11115e-05	0.07486
ALGA0014077	2	85410364	6.22307e-06	0.07565
MARC0074327	2	85539255	1.46134e-06	0.07368
DRGA0003063	2	85710507	1.45046e-06	0.07396
MARC0107604	2	85759506	3.00673e-06	0.07334
ALGA0014098	2	85830426	1.26724e-06	0.07362
MARC0075238	2	85930506	4.42872e-06	0.0738
ASGA0010625	2	86139077	1.16513e-06	0.07537
ASGA0010647	2	86831198	7.34752e-06	0.07295
MARC0017210	3	100536654	3.05675e-05	0.271
ALGA0115730	3	100587045	2.08324e-05	0.2703
MARC0038494	3	100592986	3.78886e-05	0.2703
MARC0014159	3	100611111	2.81563e-05	0.2707
H3GA0010134	3	100787895	1.92991e-05	0.2701
MARC0087724	7	116294046	1.58854e-05	0.1083
